# Supplementary material for: Nanoparticle-Based Therapeutic Strategies for Enhanced Pancreatic Ductal Adenocarcinoma Immunotherapy
Source: Pharmaceutics. 2022 Sep 24;14(10):2033. doi: 10.3390/pharmaceutics14102033 (PMC9607590; doi:10.3390/pharmaceutics14102033)
Supplement: Supplementary file 1 [file pharmaceutics-14-02033-s001.zip]

Archive with 1 entries (1 files):
- pharmaceutics-1817252-supplementary.pdf
